# Supplementary material for: Emerging zoonotic diseases originating in mammals: a systematic review of effects of anthropogenic land‐use change
Source: Mamm Rev. 2020 Jun 2;50(4):336–52. doi: 10.1111/mam.12201 (PMC7300897; doi:10.1111/mam.12201)
Supplement: Supplementary file 2 — Appendix S2. Data extracted from the papers for analysis. [file MAM-50-336-s002.csv]

Study ID	Year	Region 1	Region 2	Region group	Land-use change 1	Land-use change 2	Land-use change group	Host taxa 1	Host taxa 2	Host taxa 3	Host taxa group	Pathogen 1	Pathogen 2	Pathogen group	Vector study	zooanthroponoses	Study Type
1	2019	Japan		Asia	urban vs. rural vs. natural sites		Urbanisation	Mice			Rodents	Intestinal helminth		Helminth			E
2	2019	Non-specific		Global	deforestation		Deforestation	None specific			Non-specific	Non-specific		Non-specific			R
3	2019	Borneo		Asia	Urban environments		Urbanisation	Rats			Rodents	Leptospira spp.		Bacteria			E
4	2019	Non-specific		Global	fragmented landscapes		Fragmentation	None specific			Non-specific	Non-specific		Non-specific			R
5	2019	Non-specific		Global	deforestation		Deforestation	None specific			Non-specific	Plasmodium		Protozoa	Y		E
6	2019	India		Asia	Dairy farms		Agricultural intensification	Cattle			Domestic livestock	TB		Bacteria			R
7	2019	South Guiana		South America	Urban vs rural		Urbanisation	None specific			Non-specific	Mycobacterium ulcerans	Leptospira	Bacteria			E
8	2019	Borneo		Asia	Anthropogenic land use changes		General	Macaques			Non-human primates	Plasmodium		Protozoa	Y		R
9	2019	Non-specific		Global	Agriculture-associated		Agricultural intensification	Pigs			Domestic livestock	Clostridium difficile		Bacteria			E
10	2019	Brazil		South America	Rural settlers		Other	Rodent-borne			Rodents	Orthohantavirus	Mammarenavirus	Virus			E
11	2019	Global patterns		Global	Explores multiple		General	None specific			Non-specific	Microorganisms		Non-specific			R
12	2019	Kenya		Africa	Urban landscape		Urbanisation	Wild birds			Birds	E coli		Bacteria			E
13	2019	Malaysia		Asia	Forested to deforested ecotones		Deforestation	mosquitoes			Arthropods	Plasmodium		Protozoa	Y		E
14	2019	Belgium		Europe	urbanisation		Urbanisation	Wildlife			Non-specific	Borrelia burgdorferi		Bacteria	Y		E
15	2019	Australia		Australasia	Urbanised areas		Urbanisation	Quenda			Other Mammals	Giardia spp.		Protozoa		Y	E
17	2019	Global with focus on Europe		Europe	None specific		General	All vector-borne			Non-specific	Vector-borne zoonoses		Non-specific	Y		R
18	2019	Panama		Central America	Forest disturbance		Deforestation	haematophagous insects			Arthropods	Vector-borne zoonoses		Non-specific	Y		E
19	2019	United States		North America	Fragmentation and habitat loss		Fragmentation	None specific			Non-specific	Borrelia burgdorferi		Bacteria			E
21	2019	Spain		Europe	Urbanisation gradient		Urbanisation	mosquitoes			Arthropods	Plasmodium		Protozoa	Y		E
22	2019	South East Asia		Asia	urbanization, characterized by increased habitat fragmentation, agriculture cover and deforestation		Multi	Rodents			Rodents	Non-specific		Non-specific			M
24	2019	Uganda		Africa	Agricultural intensification		Agricultural intensification	None specific			Non-specific	Many		Non-specific			E
26	2019	Non-specific		Global	Fragmentation		Fragmentation	raccoons			Carnivores	Rabies		Virus			M
28	2019	Global		Global	Urban areas		urbanisation	carnivores			Carnivores	nematodes		Helminth			R
30	2019	Global		Global	Land use change		General	None specific			Non-specific	Tick-borne encephalitis virus (TBEV)	�West Nile virus (WNV)	Virus			R
31	2019	Global		Global	Agricultural expansion		Agricultural intensification	Livestock			Domestic livestock	Non-specific		Non-specific			R
33	2019	Malaysia		Asia	deforestation		Deforestation	Monkeys			Non-human primates	Plasmodium		Protozoa			E
34	2019	Costa Rica		South America	Urbanisation		Urbanisation	Dogs			Carnivores	Canine-borne diseases		Non-specific			E
35	2019	Global		Global	Urbanisation		Urbanisation	None specific			Non-specific	Arboviruses		Virus	Y		R
38	2019	China		Asia	Urbanisation		Urbanisation	None specific			Non-specific	Neglected parasites, helminths and protozoa		Parasite			R
39	2019	Amazonian rainforest		South America	Forest to agricultural conversion		Deforestation	Bats			Bats	Non-specific		Non-specific			E
40	2019	East Coast US		North America	Different types of urbanisation		Urbanisation	None specific			Non-specific	Borrelia burgdorferi		Bacteria			E
41	2018	South East Asia		Asia	Deforestation, anthropised environments		Multi	Bats			Bats	Viruses		Virus			E
42	2018	Florida		North America	Urban wildlife		Urbanisation	White Ibis			Birds	Salmonella		Bacteria			E
43	2018	General		Global	Anthropogenic landscape features		General	Non-specific			Non-specific	Vector-borne pathogen		Non-specific			M
44	2018	Malaysian Borneo		Asia	Deforestation		Deforestation	mosquitoes			Arthropods	Plasmodium		Protozoa	Y		E
45	2018	General		Global	Suburban vs urban vs agricultural		Multi	Bird			Birds	Bacteria		Bacteria			R
46	2018	General		Global	Livestock holdings		Agricultural intensification	Livestock			Domestic livestock	Q fever		Bacteria			R
47	2018	Peru		South America	Habitat disturbance		Deforestation	Rodents			Rodents	Bartonella, leptospira		Bacteria			E
48	2018	West and Central Africa		Africa	Changing dairy cattle systems		Agricultural intensification	Dairy cattle			Domestic livestock	Brucellosis		Bacteria			R
49	2018	Himalayan region		Asia	Land use changes, esp. unplanned urbanisation		General	mosquitoes			Arthropods	Zika virus, chikungunya virus, dengue virus		Virus	Y		R
50	2018	Global		Global	De-urbanisation		Urbanisation	None specific			Non-specific	Non-specific		Non-specific			R
51	2018	Pakistan		Asia	Urbanisation, croplands, distance from road, land use/cover		Multi	Rodents			Rodents	Non-specific		Non-specific			E
53	2018	Global		Global	None specific		General	Bats			Bats	Henipaviruses and filoviruses		Virus			R
54	2018	Argentina		South America	Urban environments		Urbanisation	Synanthropic rodents			Rodents	Helminths		Helminth			E
56	2018	Hungary		Europe	Urban environments		Urbanisation	Small rodents			Rodents	Leptospira spp.	Hantavirus	Multi			E
58	2018	USA		North America	Residential vs. woodland areas		Urbanisation	White-footed mice			Rodents	Lyme disease		Bacteria	Y		E
59	2018	Germany		Europe	Urban gradient		Urbanisation	Wild rodents			Rodents	Ectoparasites		Parasite	Y		E
61	2018	Global		Global	General		General	Non-specific			Non-specific	Non-specific		Non-specific			R
62	2018	Europe		Europe	natural landscape fragmentation		Fragmentation	Birds, mammals			Multi	Borrelia spp.		Bacteria	Y		E
63	2018	Mediterranean Basin		Europe	Deforestation	Agricultural practices	Multi	Non-specific			Non-specific	Leishmaniosis		Bacteria			R
64	2018	Singapore		Asia	Deforestation		Deforestation	Rodents			Rodents	Bartonella		Bacteria			E
65	2018	Neotropics		South America	Urban environments		Urbanisation	Diptera			Arthropods	Leishmania infantum		Bacteria	Y		E
66	2018	Carribean		South America	Fragmentation		Fragmentation	Passerine			Birds	Plasmodium	Haemoproteus	Protozoa			E
67	2018	Brazil		South America	Deforestation	Agriculture	Multi	Non			Non-specific	Hantavirus		Virus			E
68	2018	China		Asia	Artificial surface coverage		General	Non			Non-specific	Echinococcoses		Helminth			E
71	2018	Canada		North America	Urban		Urbanisation	Norway rat			Rodents	Bartonella		Bacteria			E
72	2018	African-Albertine Rift		Africa	Land change		General	Non			Non-specific	Non-specific		Non-specific			R
73	2018	Global		Global	Extensive to intensive agricultural systems		Agricultural intensification	Domestic livestock			Domestic livestock	Bacteria		Bacteria			R
75	2018	England		Europe	Urbanisation		Urbanisation	Canines			Carnivores	General		Non-specific			E
76	2018	Global		Global	Land use change near dense forests		Other	Non			Non-specific	Non		Non-specific			E
78	2018	South Africa		Africa	Anthropogenic disturbance, esp. urbanisation		Urbanisation	Vervet monkeys			Non-human primates	Parasites (protozoa and helminths)		Parasite			E
79	2018	China		Asia	Urbanisation		Urbanisation	Non			Non-specific	Hantavirus		Virus			E
80	2018	Global		Global	Urbanisation and landscape change		General	Wildlife			Non-specific	Babesia sp, Rickettsia sp, Leishmania, Bartonella, Anaplasma,		Bacteria			R
83	2018	Malaysia		Asia	Deforestation		Deforestation	mosquitoes			Arthropods	Plasmodium		Protozoa	Y		R
84	2018	Global		Global	Habitat fragmentation		Fragmentation	Non			Non-specific	Non		Non-specific			E
85	2017	Saudi Arabia		Asia	Rapid urbanisation		Urbanisation	Fat sand rat	Libyan jird		Rodents	Cutaneois leishmaniasis		Protozoa			R
87	2017	Global		Global	Land use and land cover change		General	Non			Non-specific	Non		Non-specific			R
88	2017	Africa		Africa	Agricultural change, urbanisation		Multi	Non			Non-specific	Non		Non-specific			R
89	2017	Brazil		South America	Urbanisation		Urbanisation	Rattus rattus			Rodents	Leishmania		Protozoa			E
90	2017	Spain		Europe	Urban development, deforestation, land use change,		Multi	Non			Non-specific	Non		Non-specific	Y		R
91	2017	Brazil		South America	Urbanisation		Urbanisation	Wild hosts and canines			Multi	Visceral leishmaniasis		Protozoa	Y		E
94	2017	General		Global	Urbanisation	agriculture ecological fragmentatio	Multi	Wildlife-livestock-human interface			Multi	Non		Non-specific			R
95	2017	Australia		Australasia	Urbanisation		Urbanisation	Quenda			Carnivores	Ectoparasites		Parasite		Y	E
99	2017	Europe	North America	Multi	Altered landscapes		General	Non			Non-specific	Non		Non-specific	Y		R
100	2017	Borneo		Asia	Fragmentation	Habitat loss	Fragmentation	Proboscis monkey			Non-human primates	Helminths		Helminth			E
101	2017	General		Global	Agriculture		Agricultural intensification	Livestock			Domestic livestock	Non		Non-specific			R
102	2017	UK		Europe	woodland expansion, management and restoration, deer management, urban greening and the release and culling of non-native species		Other	Deer			Other Mammals	Lyme borreliosis		Bacteria	Y		E
103	2017	Cameroon		Africa	Agriculture		Agricultural intensification	Cattle trade			Domestic livestock	Non		Non-specific			E
104	2017	Brazil		South America	General		General	Non			Non-specific	Chikungunya, dengue fever, yellow fever, Zika, hantavirus pulmonary syndrome, leptospirosis, leishmaniasis, and Chagas disease		Multi			R
105	2017	General		Global	General		General	Non			Non-specific	Non-specific		Non-specific			R
106	2017	Brazil		South America	Urbanisation		Urbanisation	Bats			Bats	Parasites		Parasite			E
107	2017	Swizerland		Europe	Urbanisation		Urbanisation	Foxes			Carnivores	Echinococcus multilocularis		Helminth			M
108	2017	General		Global	Biodiversity loss		General	Non			Non-specific	Non		Non-specific	Y		R
109	2017	USA		North America	Cities		Urbanisation	Rodents			Rodents	Bartonella		Bacteria			E
110	2017	General		Global	Urban health		Urbanisation	Bird			Birds	Non		Non-specific			R
111	2017	Tajikstan		Asia	Urban and peri-urban dairy farming		Urbanisation	cattle			Domestic livestock	Leptospirosis		Bacteria			E
112	2017	Brazil		South America	Urban slum		Urbanisation	Rat			Rodents	Leptospirosis		Bacteria			E
113	2017	Columbia		South America	Fragmented forest		Fragmentation	Primates			Non-human primates	Intestinal parasites		Helminth			E
114	2017	Africa		Africa	Fragmentation		Fragmentation	Non			Non-specific	Ebola		Bacteria			E
115	2017	Uganda		Africa	Forest fragments		Fragmentation	Non			Non-specific	Non		Non-specific			E
116	2017	Brazil		South America	forest fragmentation		Fragmentation	Dog			Carnivores	Brazilian spotted fever		Bacteria	Y		E
117	2017	General		Global	Large-scale intense livestock		Agricultural intensification	Livestock			Domestic livestock	Non		Non-specific			R
119	2017	Australia		Australasia	Human landscape factors		General	Flying fox			Bats	Hendravirus		Virus			M
121	2017	General		Global	urbanisation		Urbanisation	Non			Non-specific	Non		Non-specific			E
122	2017	China		Asia	conversion of wild lands to livestock	Urbanisation	Multi	Non			Non-specific	Non-specific		Non-specific			R
123	2017	China		Asia	urban		Urbanisation	Non			Non-specific	Non		Non-specific			R
124	2017	China		Asia	urbanisation		Urbanisation	Giant panda			Carnivores	Ancylostoma ailuropodae		Helminth			E
125	2017	Kenya		Africa	Land use		General	Rodent			Rodents	Non		Non-specific			E
127	2016	Malaysia		Asia	Logging		Deforestation	mosquitoes			Arthropods	Malaria		Protozoa	Y		E
128	2016	General		Global	Anthropogenic activity inc. land use chance		General	Bat			Bats	Non		Non-specific			M
129	2016	Brazil		South America	Urbanisation		Urbanisation	Non			Non-specific	Non		Non-specific			E
132	2016	General		Global	Urbanisation		Urbanisation	Non			Non-specific	Helminths		Helminth			R
133	2016	Saudi Arabia		Middle East	Urbanisation of camel herding		Urbanisation	Camels			Other Mammals	MERS-CoV		Virus			R
135	2016	General		Global	Counter-urbanising		Other	Non			Non-specific	Non		Non-specific			R
136	2016	Argentina		South America	Urban		Urbanisation	Rat			Rodents	Hymenolepis diminuta		Helminth			E
137	2016	Australia		Australasia	Urban		Urbanisation	Bird			Birds	Fungi		Fungi			E
138	2016	Oceania		Australasia	General		General	Non			Non-specific	Leptospirosis		Bacteria			R
139	2016	Fiji		Australasia	Urbanisation, agriculture		Multi	Non			Non-specific	Leptospirosis		Bacteria			E
141	2016	Barcelona		Europe	Urban		Urbanisation	Carnivores			Carnivores	Vector-borne pathogens		Non-specific	Y		E
142	2016	General		Global	Forested and non-forested areas		Deforestation	Macaques			Non-human primates	Plasmodium		Protozoa	Y		E
143	2016	USA		North America	Urban		Urbanisation	Rats			Rodents	Non		Non-specific			E
145	2016	Global		Global	Urban		Urbanisation	Rats			Rodents	Non		Non-specific			E
146	2016	Columbia		South America	Urbanisation		Urbanisation	Non			Non-specific	Leishmaniasis		Protozoa			E
148	2016	Germany		Europe	Urban		Urbanisation	Bird			Birds	Haemosporidia		Protozoa			E
150	2016	Peru		South America	Land use change		General	Vampire bats			Bats	Rabies		Virus			E
154	2016	Brazil		South America	Intensification of animal production		Agricultural intensification	Non			Non-specific	Non		Non-specific			R
155	2015	General		Global	Land-use types		General	mosquitoes			Arthropods	Mosquito-borne		Non-specific	Y		E
156	2015	Coastal areas		Global	Urbanisation impacts on marine		Urbanisation	Seals			Carnivores	Campylobacter jejuni		Bacteria			E
157	2015	Isreal		Middle East	Urbanisation		Urbanisation	Non			Non-specific	Cutaneous leishmaniasis		Protozoa			E
158	2015	Texas		North America	Urbanisation		Urbanisation	Skunks			Other Mammals	Many		Non-specific			E
159	2015	Brazil		South America	Invasion of wild niches		Other	Capybara			Rodents	Brazillian Spotted Fever		Bacteria	Y		E
160	2015	Benin		Africa	Anthropogenic land use disturbance		General	Non			Non-specific	Buruli ulcer		Bacteria			E
161	2015	China		Asia	Urbanisation		Urbanisation	non			Non-specific	several		Non-specific			R
162	2015	Global		Global	Human encroachment onto habitats		General	Non			Non-specific	Lyme disease		Bacteria	Y		R
163	2015	Uganda		Africa	Humans living in close proximity to forests		General	Non-human primates			Non-human primates	Oesophagostomum nematodes		Helminth			E
164	2015	Global		Global	Urban		Urbanisation	Non			Non-specific	Leptospirosis		Bacteria			R
165	2015	South America		South America	Deforestation		Deforestation	Non			Non-specific	Trypanosoma cruzi�		Protozoa			R
166	2015	Brazil		South America	Urban		Urbanisation	Canines			Carnivores	Canine visceral leishmaniasis		Protozoa			E
168	2015	Niger		Africa	Urban gardening		Urbanisation	Rodents			Rodents	Leptospirosis		Bacteria			E
169	2015	Europe		Europe	Deforestation	Fragmentation	Multi	Non			Non-specific	Ebola		Bacteria			R
170	2015	Ethiopia		Africa	Agroecology		Agricultural intensification	Non			Non-specific	Visceral leishmaniasis		Protozoa			R
171	2015	General		Global	Intensive farming		Agricultural intensification	Poultry	Pigs		Domestic livestock	Non		Non-specific			R
172	2015	Brazil		South America	Urban areas		Urbanisation	Non			Non-specific	Visceral leishmaniasis		Protozoa			E
173	2015	South Africa		Africa	Concentrated animal feeding operations (moving away from traditional farms)		Agricultural intensification	Domestic livestock			Domestic livestock	Non		Non-specific			R
174	2015	New Zealand		Australasia	Agritultural land use factors		Agricultural intensification	Non			Non-specific	Enteric zoonoses		Non-specific			R
175	2015	Australia		Australasia	Agricultural workers		Agricultural intensification	Non			Non-specific	Leptospirosis		Bacteria			E
176	2015	Sri Lanka		Asia	Forest fragmentation		Fragmentation	Livestock	carnivores	other mammals	Multi	ticks		Other			E
177	2015	General		Global	Land use change		General	Non			Non-specific	Non		Non-specific	Y		R
178	2015	Australia		Australasia	Urban vs. peri-urban		Urbanisation	Foxes	Raccoons	Dingoes	Carnivores	Parasites		Parasite			R
179	2015	South East Asia		Asia	Rural vs. urban		Urbanisation	Pigs			Domestic livestock	Japanese encephalitis (JEV)		Virus			E
180	2015	South East Asia		Asia	Human-modified tropical areas		General	Rodent-borne			Rodents	Non		Non-specific			E
181	2015	South East Asia		Asia	Pork production intensification		Agricultural intensification	Pigs			Domestic livestock	Virus and bacteria		Multi			R
182	2015	Argentina		South America	Deforestation		Deforestation	Non			Non-specific	Cutaneous leishmaniasis		Protozoa			E
184	2014	Denmark		Europe	Copenhagen vs. Jutland		Urbanisation	Red fox			Carnivores	Helminth spp.		Helminth			E
186	2014	General		Global	general		General	Wildlife			Non-specific	Echinococcosis spp		Bacteria			R
187	2014	Vietnam		Asia	High density animal production		Agricultural intensification	Pig	Poultry		Domestic livestock	Campylobacter		Bacteria			E
189	2014	Nigeria		Africa	Farming		Agricultural intensification	Domestic livestock			Domestic livestock	Brucellosis		Bacteria			R
190	2014	Europe		Europe	Urban transmission		Urbanisation	Non			Non-specific	Leptospirosis		Bacteria			E
191	2014	General		Global	Modifications of landscapes by human activities		General	Non			Non-specific	Non		Non-specific			R
192	2014	USA		North America	Urban and suburban		Urbanisation	mosquitoes			Arthropods	Non		Non-specific	Y		E
193	2014	Venezuela		South America	Urban		Urbanisation	Non			Non-specific	C and V leishmaniasis		Protozoa			R
194	2014	Global		Global	Land use change		General	Non			Non-specific	Non		Non-specific			R
196	2014	Australia		Australasia	Urbanisation	Expanding human activity in response to tourism	Urbanisation	Animal populations			Non-specific	Salmonella		Bacteria			E
197	2014	Global		Global	Land use change, especially agricultural		General	Wildlife			Non-specific	Non		Non-specific			R
199	2014	China		Asia	Urbanisation, livestock production, deforestation		Multi	Non			Non-specific	Many		Non-specific			R
200	2014	China		Asia	Deforestation	fragmentation	Multi	Ochontona spp. (pika)			Other Mammals	Echinococcus multilocularis		Helminth			E
201	2014	General		Global	Agriculture		Agricultural intensification	Livestock			Domestic livestock	MRSA		Bacteria			R
202	2014	Brazil		South America	Urban population		Urbanisation	Felines			Carnivores	Sporotrichosis		Fungi			E
203	2014	general		Global	Intensification livestock production		Agricultural intensification	Domestic livestock			Domestic livestock	Non		Non-specific			R
204	2014	Brazil		South America	Urban-based		Urbanisation	Non			Non-specific	Visceral leishmaniasis		Protozoa			E
205	2014	Sub-saharan Africa		Africa	Invasion into habitats		General	Primates			Non-human primates	Non		Non-specific			E
206	2014	Africa		Africa	Deforestation		Deforestation	Bat			Bats	Henipaviruses		Virus			E
207	2014	Estonia		Europe	Urbanisation		Urbanisation	Red fox			Carnivores	Non		Non-specific			R
208	2014	Americas		Multi	Habitat fragmentation		Fragmentation	Rodent-borne			Rodents	Non		Non-specific			R
210	2014	France		Europe	Urbanisation		Urbanisation	Dogs			Carnivores	Echinococcus multilocularis		Helminth			E
211	2014	China		Asia	Overgrazing	Deforestation	Deforestation	Dogs	Foxes		Carnivores	echinococcosis		Helminth			R
214	2013	General		Global	Deforestation, urbanisation	Others	Multi	Non			Non-specific	Enchinococcus spp.		Helminth			R
215	2013	Belgium		Europe	Land cover and configuration		General	Non			Non-specific	Puumala virus	Lyme disease	Multi			E
216	2013	Developing world		Global	Livestock in developing world		Agricultural intensification	Domestic livestock			Domestic livestock	Viruses (many)		Virus			R
217	2013	Indiana		North America	Fragmented landscapes		Fragmentation	White-footed Mice			Rodents	Baylisascaris procyonis		Helminth			E
218	2013	North America		North America	Fragmented landscapes		Fragmentation	raccoons			Carnivores	Non		Non-specific			E
219	2013	General		Global	Urbanisation		Urbanisation	Foxes	Coyotes	Dingoes	Carnivores	Canine echinococcosis		Helminth			R
220	2013	China		Asia	Urbanisation		Urbanisation	Non			Non-specific	Non		Non-specific			R
222	2013	Brazil		South America	Urban & peri-urban		Urbanisation	Dogs			Carnivores	Visceral leishmaniasis		Protozoa			E
223	2013	Brazil		South America	Urban		Urbanisation	Non			Non-specific	Leishmaniosis		Protozoa			R
224	2013	Colombia		South America	Rural housing	Deforestation	Multi	Non			Non-specific	Yersinia pestis		Bacteria			R
225	2013	Developing countries		Global	Livestock		Agricultural intensification	Domestic livestock			Domestic livestock	Non		Non-specific			R
226	2013	General		Global	Agricultural intensification		Agricultural intensification	Domestic livestock			Domestic livestock	Non		Non-specific			R
227	2013	General		Global	Agricultural intensification		Agricultural intensification	Domestic livestock			Domestic livestock	Non		Non-specific			R
228	2013	Japan		Asia	Deforestation		Deforestation	Primates			Non-human primates	Non		Non-specific			E
229	2013	Vietnam		Asia	Urbanisation		Urbanisation	Pigs			Domestic livestock	Japanese encephalitis virus		Virus	Y		E
230	2013	Global		Global	Urban population		Urbanisation	Dog			Carnivores	Brucella		Bacteria			R
231	2013	General		Global	Man-made environmental alterations		General	Non			Non-specific	Viruses		Virus			R
232	2013	USA		North America	Environmental degradation		Other	Wildlife			Non-specific	Non		Non-specific			R
233	2013	General		Global	Anthropogenic influence, changes in landscape		General	ticks			Arthropods	Tick-borne diseases		Multi	Y		R
234	2013	France		Europe	Urbanisation		Urbanisation	Rats			Rodents	Leptospirosis		Bacteria			R
236	2013	Brazil		South America	Urbanisation		Urbanisation	Bat			Bats	Leishmaniasis		Protozoa			E
237	2013	General		Global	Food production		Agricultural intensification	Domestic livestock			Domestic livestock	Non		Non-specific			R
238	2013	General		Global	Urbanisation		Urbanisation	Non			Non-specific	Arboviruses		Virus	Y		R
239	2013	Peruvian Amazon		South America	Fragmentation		Fragmentation	Primates			Non-human primates	Cryptosporidium sp	Giardia sp.	Protozoa			E
240	2013	General		Global	Urban, suburban, rural		Urbanisation	Non			Non-specific	Lyme disease		Bacteria			R
241	2012	Japan		Asia	Fragmentation		Fragmentation	Macaques			Non-human primates	Oesophagostomum and trichuris eggs		Helminth			E
242	2012	North America		North America	Landscape change		General	Felines			Carnivores	FIV, bartonella, toxoplasma		Multi			E
244	2012	General		Global	Industrialising agriculture	urbanisation	Multi	Non			Non-specific	Non		Non-specific			R
245	2012	Brazil		South America	urban areas		Urbanisation	Non			Non-specific	Sporotrichosis		Fungi			E
246	2012	Global		Global	Urban areas		Urbanisation	Birds			Birds	Parasites		Parasite			R
247	2012	General		Global	Intensification of animal agriculture		Agricultural intensification	Domestic livestock			Domestic livestock	Non		Non-specific			R
248	2012	USA		North America	Urban to rural gradient		Urbanisation	Birds			Birds	�Salmonella pathogens, mosquito-borne West Nile virus (WNV) and tick-borne pathogens, including the agents of Lyme disease and human anaplasmosis		Multi	Y		E
249	2012	General		Global	Urbanising		Urbanisation	Non			Non-specific	Viruses		Virus			R
250	2012	North America		North America	Many		Multi	Non			Non-specific	Lyme disease		Bacteria	Y		R
252	2012	General		Global	Fragmentation		Fragmentation	Non			Non-specific	Lyme disease		Bacteria	Y		M
253	2012	Asian-Australian region		Multi	Human-modified environments		General	Wildlife			Non-specific	Non		Non-specific			R
254	2012	Europe		Europe	land use/land cover		General	Non			Non-specific	West Nile Virus		Virus	Y		R
255	2012	Malaysia		Asia	Agricultural intensification		Agricultural intensification	Bat			Bats	Nipah virus		Virus			E
256	2012	Egypt		Africa	Urbanisation		Urbanisation	Bird			Birds	Avian influenza		Virus			E
257	2012	Uganda		Africa	Anthropogenic changes to forests		Deforestation	Non-human primates	Livestock		Multi	Cryptosporidium spp.		Protozoa			E
258	2012	Asia	Africa	Multi	Urbanisation		Urbanisation	Camel			Other Mammals	Brucellosis		Bacteria			R
260	2012	Canada		North America	National parks as a zoonoses transmission zone		Other	Red squirrels	Flying squirrels	Chipmunks	Other Mammals	Coxiella burnetii		Bacteria			E
261	2012	Bulgaria		Europe	Fragmentation		Fragmentation	Non			Non-specific	Crimean-Congo Haemorrhagic Fever		Virus			E
263	2011	Global		Global	urban		Urbanisation	Non			Non-specific	Non		Non-specific			R
264	2011	Paraguay		South America	Deforestation	Cattle ranch expansion	Deforestation	Capybara			Rodents	Non		Non-specific			E
265	2011	General		Global	General		General	Non			Non-specific	Non		Non-specific			R
266	2011	General		Global	General		General	Non			Non-specific	malaria, leishmaniasis, babesiosis, Chagas disease spirurid and filarioid nematodes		Multi	Y		R
267	2011	Brazil		South America	urban		Urbanisation	Non			Non-specific	Visceral leishmaniasis		Protozoa	Y		R
272	2011	Brazil		South America	Urbanisation		Urbanisation	triatomes			Arthropods	Chagas disease		Protozoa	Y		E
273	2011	General		Global	General		General	Non			Non-specific	Virus		Virus			R
276	2010	Global		Global	Deforestation	Agriculture	Deforestation	Non			Non-specific	Chagas disease		Protozoa			R
277	2010	Argentina		South America	urbanisation		Urbanisation	Domestic dogs			Carnivores	Canine leishmaniasis		Protozoa			E
278	2010	Brazil		South America	Urban vs rural		Urbanisation	Dogs			Carnivores	Visceral leishmaniasis		Protozoa			E
280	2010	Uganda		Africa	Habitat disturbance		General	Livestock	Primates		Multi	Giardia		Protozoa			E
281	2010	General		Global	Urbanisation		Urbanisation	Non			Non-specific	Leptospirosis		Bacteria			R
282	2010	general		Global	Agriculture		Agricultural intensification	Domestic livestock			Domestic livestock	Non		Non-specific			R
283	2010	South America		South America	Urban		Urbanisation	Old world primates			Non-human primates	Dengue fever		Virus			R
284	2010	France		Europe	Habitat fragmentation	Farm density	Multi	Wild boar			Other Mammals	Toxoplasma gondii		Protozoa			E
285	2010	Paraguay		South America	Anthropogenic alterations, esp deforestation		General	Non			Non-specific	Non		Non-specific			M
287	2009	Australia		Australasia	anthropogenic salinization of agricultural land		Agricultural intensification	Sheep			Domestic livestock	Ross River virus		virus	Y		M
288	2009	Brazil		South America	Urban environments		Urbanisation	Dogs			Carnivores	Visceral Leishmaniasis		Protozoa			E
289	2009	General		Global	Deforestation/fragmentation	urbanisation	Multi	Bats			Bats	Henipaviruses	SARS	Virus			R
290	2009	USA		North America	Urban landscapes		Urbanisation	Rats			Rodents	Non		Non-specific			E
291	2009	General		Global	Urbanisation	Animal husbandry, globalisation	Multi	Non			Non-specific	Vector-borne diseases		Non-specific	Y		R
293	2009	Brazil		Global	Deforestation area		Deforestation	Wild animals: porcupine, rats, opossums, and more			Multi	Giardia, cryptosporidia,	microsporidia	Protozoa			E
294	2009	General		Global	Deforestation	Hunting	Deforestation	Non-human primates	Other mammalian hosts		Multi	Non		Non-specific			R
295	2009	Asia	Australasia	Multi	Changes in land use	Deforestation, urbanisation	Multi	Non			Non-specific	Flaviridae		Virus			R
296	2009	Brazil		South America	Deforestation		Deforestation	Bats, frogs	rodents	marsupials	Multi	Microsporidia		Fungi			E
299	2009	Australia		Australasia	Deforestation		Deforestation	Bats			Bats	Hendra virus	Nipah virus	Virus			R
300	2009	General		Global	Industrial livestock production		Agricultural intensification	Livestock			Domestic livestock	Non		Non-specific			R
301	2009	Brazil		South America	Urbanisation		Urbanisation	Non			Non-specific	Visceral leishmaniasis		Protozoa			R
303	2008	USA		North America	Urbanisation		Urbanisation	Songbirds			Birds	West Nile Virus		Virus			E
304	2008	General		Global	All		Multi	Non			Non-specific	Non		Non-specific			R
305	2008	Brazil		South America	Urban areas		Urbanisation	Non			Non-specific	Visceral leishmaniasis		Protozoa			R
307	2008	Latin America		South America	Urbanisation		Urbanisation	Non			Non-specific	Chagas disease		Protozoa	Y		R
309	2008	USA		North America	Fragmentation		Fragmentation	Non			Non-specific	Lyme disease		Bacteria	Y		M
310	2008	General		Global	Urbanisation		Urbanisation	Non			Non-specific	Infectious diseases		Non-specific			R
311	2008	Brazil		South America	Urban environments		Urbanisation	Dog			Carnivores	Leishmaniasis	Ehrlichiosis bacteria	Multi			E
314	2008	Hawaii		North America	Watershed development		Other	Rodent			Rodents	Leptospirosis		Bacteria			E
316	2007	General		Global	Deforestation		Deforestation	Non			Non-specific	Non		Non-specific			R
319	2007	General		Global	Anthropogenic land use and agriculture		General	Non			Non-specific	Non		Non-specific			R
320	2007	Belgium		Europe	Urbanisation	Forests	Urbanisation	Non			Non-specific	Lyme disease		Bacteria	Y		E
321	2007	USA		North America	Land cover		General	Deer			Other Mammals	Ehrlichia chaffeensis	Anaplasma phagocytophilum	Bacteria	Y		M
322	2007	France		Europe	Land cover change	Fragmentation	General	Non			Non-specific	non		Non-specific	Y		E
324	2006	West and central Africa		Africa	Urbanisation		Urbanisation	Non			Non-specific	Monkeypox		Virus			R
325	2006	Non-specific		Global	Urban development	Agricultural practices	Multi	Non-human primates			Non-human primates	Viral infections		Virus			R
326	2006	Global		Global	Fragmentation		Fragmentation	Non-human primates			Non-human primates	GI parasites		Parasite			R
327	2006	China		Asia	Deforestation	Reforestation	Deforestation	Rodents	Carnivores		Multi	Echinococcus multilocularis		Helminth			R
328	2006	Europe, China, North America		Multi	Anthropogenic environments		General	Non			Non-specific	Echinococcus multilocularis		Helminth			R
329	2006	General		Global	Deforestation	Urbanisation	Multi	Non			Non-specific	Leishmaniases		Protozoa		Y	R
330	2006	Guiania		South America	Anthropoisation	deforestation	Multi	Non			Non-specific	Leishmaniasis spp.		Protozoa			R
331	2006	Panama		Central America	Habitat fragmentation		Fragmentation	Rodent			Rodents	Calabazo virus		Virus			E
332	2005	Madagascar		Africa	Deforestation, urbanisation	Others	Multi	Rodent			Rodents	Plague		Bacteria			R
333	2005	Swizerland		Europe	Urban		Urbanisation	Foxes			Carnivores	Echinococcus multilocuralis		Helminth			E
336	2005	General		Global	Deforestation		Deforestation	Non			Non-specific	Non		Non-specific			R
338	2004	General		Global	Anthropogenic practices, e.g., urbanisation and agriculture		General	Non			Non-specific	Non		Non-specific			R
339	2003	France		Europe	Landscape changes		General	Rodent			Rodents	Human alveolar echinococcosis		Helminth			R
341	2003	General		Global	Urbanisation		Urbanisation	Monkey			Non-human primates	Dengue virus		Virus			E
344	2001	General		Global	Deforestation	Land use	General	Non			Non-specific	Non		Non-specific			R
345	2001	China		Asia	Deforestation	Agriculture	Multi	Fox	Rodent		Multi	Human alveolar echinococcosis		Helminth			E
347	2000	General		Global	Land use of deforested areas		General	Non			Non-specific	Non		Non-specific			R
349	1998	General		Global	general		General	Non			Non-specific	Non		Non-specific			R
350	1998	Germany		Europe	Urbanisation		Urbanisation	Fox			Carnivores	Echinococcus multiltiloculris		Helminth			E
351	1997	Belgrade		Europe	Urban environmental contamination		Urbanisation	Fox			Carnivores	Nematodes		Helminth			E
352	1996	India		Asia	Urbanisation		Urbanisation	Non			Non-specific	Leishmaniasis	Babesiosis	Protozoa			R
353	1995	General		Global	General		General	Non			Non-specific	Non		Non-specific			R
354	1994	South America		South America	Sustainable development		Urbanisation	Non			Non-specific	Leishmaniasis spp.		Protozoa			R
355	1990	General		Global	Urban development		Urbanisation	Non			Non-specific	Parasites		Parasite	Y		R
356	2019	General		Global	Urbanisation		Urbanisation	Non			Non-specific	Non		Non-specific			R
357	2019	General		Global	Urbanisation		Urbanisation	Non			Non-specific	Non		Non-specific			R
